# Supplementary material for: Design and Optimization of A Magneto-Plasmonic Sandwich Biosensor for Integration within Microfluidic Devices
Source: Biosensors (Basel). 2022 Sep 27;12(10):799. doi: 10.3390/bios12100799 (PMC9599771; doi:10.3390/bios12100799)
Supplement: Supplementary file 1 [file biosensors-12-00799-s001.zip]

Archive with 1 entries (1 files):
- biosensors-1922020-supplementary.pdf
